# Supplementary material for: High Levels of Community Support for Mansonellosis Interventions in an Endemic Area of the Brazilian Amazon
Source: Trop Med Infect Dis. 2025 Jul 2;10(7):186. doi: 10.3390/tropicalmed10070186 (PMC12300409; doi:10.3390/tropicalmed10070186)
Supplement: Supplementary file 1 [file tropicalmed-10-00186-s001.zip]

Archive with 1 entries (1 files):
- tropicalmed-3696368-supplementary.pdf
